# Supplementary material for: Isolation and Characterization of Lactic Acid Bacteria and Yeasts from Typical Bulgarian Sourdoughs
Source: Microorganisms. 2021 Jun 22;9(7):1346. doi: 10.3390/microorganisms9071346 (PMC8306846; doi:10.3390/microorganisms9071346)
Supplement: Supplementary file 1 [file microorganisms-09-01346-s001.zip]

Archive with 5 entries (5 files):
- Figure S1 LAB_Bulgarian sourdoughs.png
- Figure S2 Yeast_Bulgarian sourdoughs.png
- Table S1.pdf
- Table S2.pdf
- Table S3.pdf
